# Supplementary material for: Self-Perceived Health Status of Patients with Newly Diagnosed Diabetes in Spain: Associated Factors and Sex Differences
Source: J Clin Med. 2025 Sep 25;14(19):6770. doi: 10.3390/jcm14196770 (PMC12524603; doi:10.3390/jcm14196770)
Supplement: Supplementary file 1 [file jcm-14-06770-s001.zip]

Archive with 1 entries (1 files):
- jcm-3817772-supplementary.pdf
